# Supplementary material for: Cat abandonment and adoption associated with socioeconomic, veterinary, and trap–neuter–return factors in the Republic of Korea
Source: PeerJ. 2026 Jun 3;14:e21339. doi: 10.7717/peerj.21339 (PMC13242195; doi:10.7717/peerj.21339)
Supplement: Supplemental Information 1 [file peerj-14-21339-s001.xlsx]

## Sheet: Table S1
Table S1:
The Numbers of Cat Abandonments and Their Adoption by Region from 2021 to 2023 used in the Analysis.
Observed region	Human Population in 2021	Number of Cat Abandonment in 2021	Number of Cat Abandonment Adopted in 2021	Number of Cat Abandonment That Died (euthanasia or natural death) in 2021	Number of Cat Abandonment Otherwise in 2021	Number of Cat abandonments per 100,000 residents in 2021	Percentage of Cat abandonments adopted in 2021	Human Population in 2022	Number of Cat Abandonment in 2022	Number of Cat Abandonment Adopted in 2022	Number of Cat Abandonment That Died (euthanasia or natural death) in 2022	Number of Cat Abandonment Otherwise in 2022	Number of Cat abandonments per 100,000 residents in 2022	Percentage of Cat abandonments adopted in 2022	Human Population in 2023	Number of Cat Abandonment in 2023	Number of Cat Abandonment Adopted in 2023	Number of Cat Abandonment That Died (euthanasia or natural death) in 2023	Number of Cat Abandonment Otherwise in 2023	Number of Cat abandonments per 100,000 residents in 2023	Percentage of Cat abandonments adopted in 2023
Seo_1	533042	60	10	46	4	11.256	0.167	529102	39	6	29	4	7.371	0.154	544873	42	18	23	1	7.708	0.429
Seo_2	462664	200	102	74	24	43.228	0.51	460067	134	75	48	11	29.126	0.56	459167	120	58	60	2	26.134	0.483
Seo_3	299182	64	13	51	0	21.392	0.203	293660	77	12	54	11	26.221	0.156	288113	78	27	51	0	27.073	0.346
Seo_4	574315	50	11	37	2	8.706	0.22	569166	78	12	61	5	13.704	0.154	563058	88	11	74	3	15.629	0.125
Seo_5	485699	308	262	38	8	63.414	0.851	486752	86	19	54	13	17.668	0.221	481956	80	22	46	12	16.599	0.275
Seo_6	339996	70	18	51	1	20.588	0.257	337416	80	8	60	12	23.71	0.1	335554	77	23	52	2	22.947	0.299
Seo_7	396754	70	12	57	1	17.643	0.171	395315	61	9	48	4	15.431	0.148	392405	87	13	70	4	22.171	0.149
Seo_8	230811	61	6	54	1	26.429	0.098	229642	37	5	31	1	16.112	0.135	227481	73	16	57	0	32.091	0.219
Seo_9	510956	48	3	42	3	9.394	0.063	503734	57	5	50	2	11.315	0.088	498213	50	8	41	1	10.036	0.16
Seo_10	317366	51	10	37	4	16.07	0.196	311694	42	17	24	1	13.475	0.405	306948	56	14	41	1	18.244	0.25
Seo_11	337400	83	13	57	13	24.6	0.157	336644	91	26	52	13	27.032	0.286	341149	109	48	54	7	31.951	0.44
Seo_12	385483	109	51	36	22	28.276	0.468	380596	145	38	84	23	38.098	0.262	378769	97	42	49	6	25.609	0.433
Seo_13	368905	208	131	51	26	56.383	0.63	364638	193	126	53	14	52.929	0.653	363697	233	107	72	54	64.064	0.459
Seo_14	304819	63	13	44	6	20.668	0.206	306337	31	15	16	0	10.12	0.484	306231	112	41	69	2	36.574	0.366
Seo_15	412279	31	7	24	0	7.519	0.226	404325	35	9	24	2	8.656	0.257	407664	66	11	46	9	16.19	0.167
Seo_16	285990	67	14	52	1	23.427	0.209	281000	76	10	64	2	27.046	0.132	277361	104	20	55	29	37.496	0.192
Seo_17	430528	44	11	32	1	10.22	0.25	430397	41	6	35	0	9.526	0.146	425602	80	11	67	2	18.797	0.138
Seo_18	658338	81	14	64	3	12.304	0.173	658801	83	13	70	0	12.599	0.157	654166	112	21	85	6	17.121	0.188
Seo_19	447302	119	55	64	0	26.604	0.462	440881	75	26	45	4	17.011	0.347	436028	109	31	69	9	24.998	0.284
Seo_20	376837	61	10	50	1	16.187	0.164	375675	60	7	51	2	15.971	0.117	374794	64	17	46	1	17.076	0.266
Seo_21	222953	141	82	55	4	63.242	0.582	218650	106	46	54	6	48.479	0.434	213151	88	25	63	0	41.285	0.284
Seo_22	473307	92	13	78	1	19.438	0.141	466746	83	17	65	1	17.783	0.205	466770	88	20	66	2	18.853	0.227
Seo_23	144683	82	13	68	1	56.676	0.159	141379	96	12	81	3	67.903	0.125	139417	84	11	69	4	60.251	0.131
Seo_24	122499	43	18	24	1	35.102	0.419	120437	41	13	27	1	34.043	0.317	121312	48	13	33	2	39.567	0.271
Seo_25	387350	85	15	66	4	21.944	0.176	385318	77	15	46	16	19.983	0.195	382155	101	19	76	6	26.429	0.188
Bus_1	142918	266	91	158	17	186.121	0.342	143207	141	28	110	3	98.459	0.199	142396	93	5	86	2	65.311	0.054
Bus_2	228049	222	42	172	8	97.348	0.189	221256	223	66	153	4	100.788	0.296	215590	136	28	107	1	63.083	0.206
Bus_3	177125	152	30	118	4	85.815	0.197	178614	105	25	74	6	58.786	0.238	178729	157	42	112	3	87.842	0.268
Bus_4	262069	172	38	129	5	65.632	0.221	256333	193	40	151	2	75.293	0.207	254185	182	41	134	7	71.601	0.225
Bus_5	266866	221	42	175	4	82.813	0.19	273226	212	39	164	9	77.591	0.184	270815	169	35	129	5	62.404	0.207
Bus_6	353159	341	52	267	22	96.557	0.152	355917	300	61	224	15	84.289	0.203	359508	268	57	205	6	74.546	0.213
Bus_7	283211	291	83	195	13	102.75	0.285	278857	318	85	223	10	114.037	0.267	273596	314	119	189	6	114.768	0.379
Bus_8	306003	333	28	297	8	108.823	0.084	301987	214	21	189	4	70.864	0.098	297831	169	14	153	2	56.744	0.083
Bus_9	105164	225	81	132	12	213.952	0.36	105192	287	54	215	18	272.834	0.188	104089	163	65	96	2	156.597	0.399
Bus_10	175095	217	45	164	8	123.933	0.207	174806	178	36	130	12	101.827	0.202	174518	198	43	147	8	113.455	0.217
Bus_11	207144	237	35	198	4	114.413	0.148	203536	214	39	171	4	105.141	0.182	205766	184	32	146	6	89.422	0.174
Bus_12	396438	306	91	196	19	77.187	0.297	386785	264	81	166	17	68.255	0.307	380448	321	82	214	25	84.374	0.255
Bus_13	87679	89	6	82	1	101.507	0.067	86462	90	8	80	2	104.092	0.089	87792	58	8	50	0	66.065	0.138
Bus_14	208298	251	33	163	55	120.5	0.131	203789	202	34	157	11	99.122	0.168	202932	230	23	203	4	113.338	0.1
Bus_15	110638	126	8	114	4	113.885	0.063	108156	82	11	70	1	75.816	0.134	106548	66	4	61	1	61.944	0.061
Dae_1	143175	178	35	143	0	124.323	0.197	141519	128	15	112	1	90.447	0.117	139187	127	20	107	0	91.244	0.157
Dae_2	544926	276	34	239	3	50.649	0.123	536989	269	35	234	0	50.094	0.13	527781	304	31	264	9	57.6	0.102
Dae_3	262451	519	190	315	14	197.751	0.366	263162	413	14	394	5	156.938	0.034	262084	465	175	289	1	177.424	0.376
Dae_4	341436	187	28	159	0	54.769	0.15	339530	143	20	123	0	42.117	0.14	342813	163	12	149	2	47.548	0.074
Dae_5	437008	195	21	172	2	44.622	0.108	430912	241	20	218	3	55.928	0.083	419624	228	17	210	1	54.334	0.075
Dae_6	164528	526	302	214	10	319.702	0.574	159827	486	261	217	8	304.079	0.537	164088	497	231	264	2	302.886	0.465
Dae_7	417097	581	263	293	25	139.296	0.453	411553	622	306	310	6	151.135	0.492	407331	809	355	436	18	198.61	0.439
Dae_8	74791	289	155	128	6	386.41	0.536	80199	294	151	140	3	366.588	0.514	89064	235	134	101	0	263.855	0.57
Inc_1	69693	180	77	82	21	258.276	0.428	69803	171	55	110	6	244.975	0.322	69005	230	88	141	1	333.309	0.383
Inc_2	295696	177	40	131	6	59.859	0.226	288856	202	38	158	6	69.931	0.188	280266	196	39	150	7	69.934	0.199
Inc_3	518272	232	39	181	12	44.764	0.168	506181	231	39	188	4	45.636	0.169	492415	221	31	181	9	44.881	0.14
Inc_4	61486	68	17	40	11	110.594	0.25	58999	50	10	31	9	84.747	0.2	59482	50	9	33	8	84.059	0.18
Inc_5	407464	203	43	158	2	49.82	0.212	406004	237	29	192	16	58.374	0.122	405995	226	20	201	5	55.666	0.088
Inc_6	486765	805	389	353	63	165.378	0.483	489118	768	408	293	67	157.017	0.531	494138	567	308	233	26	114.745	0.543
Inc_7	555380	369	186	176	7	66.441	0.504	589013	372	165	178	29	63.157	0.444	624358	440	224	196	20	70.472	0.509
Inc_8	389644	156	28	123	5	40.037	0.179	385796	147	12	130	5	38.103	0.082	392416	136	21	113	2	34.657	0.154
Inc_9	143633	407	171	185	51	283.361	0.42	152931	416	152	132	132	272.018	0.365	158958	422	158	167	97	265.479	0.374
Gwa_1	404221	327	33	265	29	80.896	0.101	400654	370	60	280	30	92.349	0.162	396741	468	87	365	16	117.961	0.186
Gwa_2	215575	314	55	238	21	145.657	0.175	212379	303	47	225	31	142.669	0.155	209646	198	31	160	7	94.445	0.157
Gwa_3	103470	196	26	159	11	189.427	0.133	105909	175	20	144	11	165.236	0.114	107176	144	12	126	6	134.358	0.083
Gwa_4	427114	543	81	424	38	127.132	0.149	424707	540	90	392	58	127.146	0.167	421683	492	73	397	22	116.675	0.148
Gwa_5	291231	313	62	233	18	107.475	0.198	287401	312	36	247	29	108.559	0.115	283991	434	95	310	29	152.822	0.219
Daj_1	175046	103	25	73	5	58.842	0.243	172746	103	29	70	4	59.625	0.282	169853	53	14	38	1	31.203	0.264
Daj_2	222222	98	31	63	4	44.1	0.316	219751	49	15	30	4	22.298	0.306	217628	44	22	22	0	20.218	0.5
Daj_3	473365	99	33	64	2	20.914	0.333	470374	58	29	21	8	12.331	0.5	464634	75	39	32	4	16.142	0.52
Daj_4	351277	105	24	75	6	29.891	0.229	356093	94	19	63	12	26.398	0.202	366845	67	28	37	2	18.264	0.418
Daj_5	230341	141	30	101	10	61.214	0.213	227108	86	35	47	4	37.867	0.407	223256	72	23	49	0	32.25	0.319
Uls_1	313819	585	200	334	51	186.413	0.342	310638	576	138	358	80	185.425	0.24	307232	558	126	356	76	181.622	0.226
Uls_2	154096	278	99	155	24	180.407	0.356	151711	325	107	153	65	214.223	0.329	152287	296	76	183	37	194.37	0.257
Uls_3	218735	185	58	104	23	84.577	0.314	218670	215	42	110	63	98.322	0.195	216477	210	11	185	14	97.008	0.052
Uls_4	222059	287	56	197	34	129.245	0.195	221512	285	30	150	105	128.661	0.105	218997	271	16	229	26	123.746	0.059
Uls_5	212883	293	53	183	57	137.634	0.181	208132	278	39	146	93	133.569	0.14	208668	328	19	229	80	157.187	0.058
Sej	371895	155	76	55	24	41.678	0.49	383591	79	49	16	14	20.595	0.62	386525	139	85	31	23	35.961	0.612
Gyu_2	1079353	282	75	142	65	26.127	0.266	1076535	185	48	80	57	17.185	0.259	1074907	184	69	82	33	17.118	0.375
Gyu_3	292893	89	35	51	3	30.387	0.393	287945	69	26	35	8	23.963	0.377	280197	59	18	32	9	21.057	0.305
Gyu_4	387289	444	154	176	114	114.643	0.347	391462	468	169	162	137	119.552	0.361	391377	770	204	257	309	196.741	0.265
Gyu_5	191948	48	5	43	0	25.007	0.104	188701	88	23	49	16	46.635	0.261	187093	114	29	78	7	60.932	0.254
Gyu_6	268535	52	14	31	7	19.364	0.269	266213	98	32	48	18	36.813	0.327	261229	128	46	61	21	48.999	0.359
Gyu_7	733798	415	166	218	31	56.555	0.4	737353	278	82	173	23	37.702	0.295	732265	295	72	195	28	40.286	0.244
Gyu_8	93592	22	5	16	1	23.506	0.227	91546	19	2	17	0	20.755	0.105	88626	30	3	26	1	33.85	0.1
Gyu_9	806067	516	251	231	34	64.015	0.486	790128	446	185	232	29	56.447	0.415	779968	457	147	275	35	58.592	0.322
Gyu_10	930948	266	151	103	12	28.573	0.568	922518	312	144	136	32	33.82	0.462	919747	244	94	129	21	26.529	0.385
Gyu_11	1183714	332	125	179	28	28.047	0.377	1190964	176	91	56	29	14.778	0.517	1197257	238	96	107	35	19.879	0.403
Gyu_12	512030	218	79	121	18	42.576	0.362	512912	198	48	119	31	38.603	0.242	519715	239	66	133	40	45.987	0.276
Gyu_13	652726	599	192	364	43	91.769	0.321	641660	502	155	299	48	78.235	0.309	629308	1029	301	620	108	163.513	0.293
Gyu_14	189534	141	73	31	37	74.393	0.518	188842	93	30	44	19	49.248	0.323	189034	644	105	447	92	340.679	0.163
Gyu_15	547178	86	45	39	2	15.717	0.523	548228	105	43	48	14	19.153	0.41	544660	90	26	51	13	16.524	0.289
Gyu_16	236368	85	12	72	1	35.961	0.141	243432	141	25	111	5	57.922	0.177	268026	149	14	135	0	55.592	0.094
Gyu_17	1077508	236	124	24	88	21.902	0.525	1074971	147	62	19	66	13.675	0.422	1075566	144	70	16	58	13.388	0.486
Gyu_18	163356	32	12	17	3	19.589	0.375	160221	70	34	33	3	43.69	0.486	158870	38	12	25	1	23.919	0.316
Gyu_19	463661	77	22	54	1	16.607	0.286	463724	62	19	43	0	13.37	0.306	464213	57	7	49	1	12.279	0.123
Gyu_20	223177	199	49	148	2	89.167	0.246	222721	128	29	91	8	57.471	0.227	222098	275	74	189	12	123.819	0.269
Gyu_21	483245	59	33	19	7	12.209	0.559	495315	94	47	38	9	18.978	0.5	497753	96	17	75	4	19.287	0.177
Gyu_22	564288	195	83	63	49	34.557	0.426	578529	277	136	79	62	47.88	0.491	591022	324	104	126	94	54.82	0.321
Gyu_23	320087	186	114	50	22	58.109	0.613	326059	178	108	50	20	54.591	0.607	329861	139	88	43	8	42.139	0.633
Gyu_24	887015	140	56	70	14	15.783	0.4	910814	84	53	25	6	9.223	0.631	944342	131	38	87	6	13.872	0.29
Gyu_25	73345	11	5	6	0	14.998	0.455	78137	8	2	6	0	10.238	0.25	81000	6	2	2	2	7.407	0.333
Gyu_26	486508	86	5	80	1	17.677	0.058	484267	170	68	97	5	35.105	0.4	486172	936	136	788	12	192.524	0.145
Gyu_27	148939	165	24	136	5	110.784	0.145	146701	203	24	174	5	138.377	0.118	143323	215	37	172	6	150.011	0.172
Gyu_28	121230	19	17	2	0	15.673	0.895	122323	13	9	4	0	10.628	0.692	125238	5	3	0	2	3.992	0.6
Gyu_29	112150	224	68	154	2	199.733	0.304	113150	159	45	107	7	140.521	0.283	114412	128	30	93	5	111.876	0.234
Gyu_30	229983	100	19	76	5	43.481	0.19	229849	78	18	60	0	33.935	0.231	229656	98	29	65	4	42.673	0.296
Gan_1	212965	140	29	100	11	65.739	0.207	211381	239	56	170	13	113.066	0.234	209439	245	70	164	11	116.979	0.286
Gan_2	82791	122	27	84	11	147.359	0.221	82806	129	46	68	15	155.786	0.357	82054	103	35	60	8	125.527	0.34
Gan_3	357757	234	47	154	33	65.408	0.201	360807	244	25	186	33	67.626	0.102	361503	228	18	193	17	63.07	0.079
Gan_5	90081	9	2	6	1	9.991	0.222	89426	9	4	2	3	10.064	0.444	88625	3	1	1	1	3.385	0.333
Gan_7	32165	21	8	10	3	65.288	0.381	32206	41	13	27	1	127.305	0.317	32020	39	23	15	1	121.799	0.59
Gan_8	68365	27	9	18	0	39.494	0.333	67977	15	4	0	11	22.066	0.267	67309	21	8	11	2	31.199	0.381
Chb_1	45773	2	1	0	0	4.369	0.5	44956	26	0	19	7	57.834	0	44195	169	75	61	33	382.396	0.444
Chb_3	92197	34	0.01	1	33	36.878	0	92058	25	7	15	3	27.157	0.28	91183	156	22	134	0	171.085	0.141
Chb_4	848482	496	202	261	28	58.457	0.407	849573	474	162	474	266	55.793	0.342	852189	292	208	65	19	34.265	0.712
Chb_5	209358	7	6	0.01	0	3.344	0.857	208277	6	1	6	4	2.881	0.167	207778	15	11	4	0	7.219	0.733
Chb_6	131591	58	44	14	0	44.076	0.759	130988	28	21	7	0	21.376	0.75	130194	26	20	5	1	19.97	0.769
Chb_7	85176	40	22	18	0	46.962	0.55	86147	91	10	42	39	105.633	0.11	86254	136	14	108	14	157.674	0.103
Chn_1	114483	227	136	58	33	198.283	0.599	112617	124	52	54	18	110.108	0.419	110423	108	25	76	7	97.806	0.231
Chn_5	658486	364	155	198	11	55.278	0.426	657559	434	121	307	6	66.002	0.279	655959	610	95	512	3	92.994	0.156
Chn_8	103145	221	99	69	53	214.262	0.448	102571	71	34	20	17	69.22	0.479	102104	46	11	19	16	45.052	0.239
Chn_9	167092	112	70	34	8	67.029	0.625	168253	34	17	13	4	20.208	0.5	170302	35	26	7	2	20.552	0.743
Jeb_1	265304	368	127	186	55	138.709	0.345	262467	364	107	195	62	138.684	0.294	259980	634	131	424	79	243.865	0.207
Jeb_3	91142	2	0.01	1	1	2.194	0.005	92422	30	17	6	7	32.46	0.567	97827	4	2	1	1	4.089	0.5
Jeb_4	278113	529	328	184	17	190.211	0.62	273697	551	278	211	62	201.318	0.505	270036	597	295	261	41	221.082	0.494
Jeb_5	657269	985	51	429	45	149.863	0.052	651495	838	445	348	45	128.627	0.531	642727	893	436	407	50	138.939	0.488
Jeb_6	79431	180	86	61	33	226.612	0.478	77948	124	54	53	17	159.08	0.435	76781	176	102	67	7	229.223	0.58
Jeb_7	50795	13	8	2	3	25.593	0.615	50094	97	14	41	42	193.636	0.144	49187	115	47	51	17	233.802	0.409
Jen_1	116726	170	40	122	8	145.64	0.235	116456	239	57	169	13	205.228	0.238	117377	358	65	272	21	305	0.182
Jen_2	218589	509	81	344	84	232.857	0.159	216939	587	80	309	198	270.583	0.136	214156	15	14	1	0	7.004	0.933
Jen_3	281436	54	31	13	10	19.187	0.574	278737	134	48	43	43	48.074	0.358	278137	132	68	45	19	47.459	0.515
Jen_4	150531	77	44	28	5	51.152	0.571	152168	32	8	21	3	21.029	0.25	152666	17	4	10	3	11.135	0.235
Jen_5	91107	49	8	36	5	53.783	0.163	90608	36	0	35	1	39.732	0	90296	28	3	9	16	31.009	0.107
Jen_6	276762	20	14	2	4	7.226	0.7	274765	30	20	4	6	10.918	0.667	271696	27	15	3	9	9.938	0.556
Gsb_1	268369	176	55	110	11	65.581	0.313	267725	195	36	155	4	72.836	0.185	266205	105	54	40	11	39.443	0.514
Gsb_3	140239	74	33	35	6	52.767	0.446	139324	68	16	41	11	48.807	0.235	137515	80	23	45	12	58.175	0.288
Gsb_4	503852	252	120	124	8	50.015	0.476	496650	341	154	157	30	68.66	0.452	493033	322	158	146	18	65.31	0.491
Gsb_5	251889	413	213	88	112	163.961	0.516	249607	331	144	165	22	132.608	0.435	247489	297	137	135	25	120.005	0.461
Gsb_6	95566	70	33	28	9	73.248	0.471	94823	17	11	5	1	17.928	0.647	93858	13	5	5	3	13.851	0.385
Gsb_7	42842	30	16	1	13	70.025	0.533	42566	50	23	8	19	117.465	0.46	42086	57	40	6	11	135.437	0.702
Gsb_9	35314	53	1	20	32	150.082	0.019	34650	48	3	37	8	138.528	0.063	34055	4	2	2	0	11.746	0.5
Gsb_11	113822	12	12	0.01	0	10.543	1	112487	4	4	0	0	3.556	1	110581	14	14	0	0	12.66	1
Gsn_1	241216	582	152	336	94	241.278	0.261	236662	623	112	372	139	263.245	0.18	234038	245	18	122	105	104.684	0.073
Gsn_2	537673	288	26	244	18	53.564	0.09	535129	507	65	424	18	94.744	0.128	533659	390	66	318	6	73.08	0.169
Gsn_3	103525	273	124	134	15	263.704	0.454	102945	353	110	191	52	342.902	0.312	102084	396	103	162	131	387.916	0.26
Gsn_4	354726	8	6	2	0	2.255	0.75	353792	34	15	19	0	9.61	0.441	355122	15	9	6	0	4.224	0.6
Gsn_6	60129	128	54	69	5	212.876	0.422	58372	151	34	76	41	258.686	0.225	57083	171	23	51	97	299.564	0.135
Gsn_7	61073	42	4	32	5	68.77	0.095	60387	54	11	34	9	89.423	0.204	60047	53	4	43	6	88.264	0.075
Gsn_12	42935	70	50	19	1	163.037	0.714	42142	49	35	12	2	116.274	0.714	41203	64	35	29	0	155.328	0.547
Jej_1	183663	202	67	86	49	109.984	0.332	184770	172	46	98	28	93.089	0.267	183598	177	32	121	24	96.406	0.181
Jej_2	493096	491	133	189	169	99.575	0.271	493389	535	131	281	123	108.434	0.245	491654	479	101	286	92	97.426	0.211
