# Supplementary material for: Cat abandonment and adoption associated with socioeconomic, veterinary, and trap–neuter–return factors in the Republic of Korea
Source: PeerJ. 2026 Jun 3;14:e21339. doi: 10.7717/peerj.21339 (PMC13242195; doi:10.7717/peerj.21339)
Supplement: Supplemental Information 2 [file peerj-14-21339-s002.xlsx]

## Sheet: Table S2
Table S2:
The Independent Variables Including Socioeconomic Indicators, TNR, and Veterinary costs used in the Analysis.
Observed region	Number of people receiving unemployment benefits in 2021	Comprehensive income tax amounts (thousand KRW) in 2021	Local income per region (thousand KRW) in 2021	Initial examination fee amounts (thousand KRW) in 2021	Revisit examination fee amounts (thousand KRW) in 2021	Consultation fee amounts (thousand KRW) in 2021	Hospitalisation fee amounts for cats (thousand KRW) in 2021	Rabies vaccination amounts (thousand KRW) in 2021	Feline core vaccination (FHV-1, FCV, FPV) amounts for cats (thousand KRW) in 2021	Complete blood count and interpretation fee amounts (thousand KRW) in 2021	Radiography and interpretation fee amounts (thousand KRW) in 2021	Number of community cats for TNR per 100,000 residents in 2021	Number of people receiving unemployment benefits in 2022	Comprehensive income tax amounts (thousand KRW) in 2022	Local income per region (thousand KRW) in 2022	Initial examination fee amounts (thousand KRW) in 2022	Revisit examination fee amounts (thousand KRW) in 2022	Consultation fee amounts (thousand KRW) in 2022	Hospitalisation fee amounts for cats (thousand KRW) in 2022	Rabies vaccination amounts (thousand KRW) in 2022	Feline core vaccination (FHV-1, FCV, FPV) amounts for cats (thousand KRW) in 2022	Complete blood count and interpretation fee amounts (thousand KRW) in 2022	Radiography and interpretation fee amounts (thousand KRW) in 2022	Number of community cats for TNR per 100,000 residents in 2022	Number of people receiving unemployment benefits in 2023	Comprehensive income tax amounts (thousand KRW) in 2023	Local income per region (thousand KRW) in 2023	Initial examination fee amounts (thousand KRW) in 2023	Revisit examination fee amounts (thousand KRW) in 2023	Consultation fee amounts (thousand KRW) in 2023	Hospitalisation fee amounts for cats (thousand KRW) in 2023	Rabies vaccination amounts (thousand KRW) in 2023	Feline core vaccination (FHV-1, FCV, FPV) amounts for cats (thousand KRW) in 2023	Complete blood count and interpretation fee amounts (thousand KRW) in 2023	Radiography and interpretation fee amounts (thousand KRW) in 2023	Number of community cats for TNR per 100,000 residents in 2023
Seo_1	12003	4599753000	1613516055	11	9	10	55	25	40	35	40	131.509	11050	4865729000	1996875421	11	9	10	55	25	40	35	40	134.19	11869	5209045000	1791445719	11	9	10	55	25	40	35	40	138.381
Seo_2	17027	409527000	123869629	10	6.5	10	50	25	40	30	39.95	103.747	15893	415556000	142989180	10	6.5	10	50	25	40	30	39.95	104.115	16181	461088000	125883728	10	6.5	10	50	25	40	30	39.95	113.249
Seo_3	12773	93069000	26884324	10	6.6	10	34	25	45	30	40	128.016	11492	110168000	24265841	10	6.6	10	34	25	45	30	40	153.238	11372	107037000	22845225	10	6.6	10	34	25	45	30	40	208.252
Seo_4	24998	392219000	173634678	10	7	9	44.5	25	40	33	40	49.9726	22095	412010000	225133475	10	7	9	44.5	25	40	33	40	58.6824	22425	436565000	232297626	10	7	9	44.5	25	40	33	40	96.0825
Seo_5	22882	229651000	65335672	10	6.5	10	50	25	40	33	40	167.799	20376	252203000	60223483	10	6.5	10	50	25	40	33	40	173.189	21437	254329000	57014554	10	6.5	10	50	25	40	33	40	136.734
Seo_6	14314	382268000	98851621	8.4	7	8.4	50	25	40	34	43	179.414	12819	440496000	95473583	8.4	7	8.4	50	25	40	34	43	192.641	13143	474605000	87824023	8.4	7	8.4	50	25	40	34	43	208.61
Seo_7	17348	231681000	124757679	8	6	6	50	25	45	35	40	108.379	15118	252670000	173704279	8	6	6	50	25	45	35	40	192.252	15638	262659000	134059178	8	6	6	50	25	45	35	40	193.423
Seo_8	10904	100876000	126556438	10.5	10	7.7	44.5	30	45	40	37.5	149.473	9749	104867000	141825679	10.5	10	7.7	44.5	30	45	40	37.5	150.234	9882	105591000	140926195	10.5	10	7.7	44.5	30	45	40	37.5	117.372
Seo_9	19470	256326000	56175753	10	7.25	10	50.6	30	42.5	35	40	121.928	17372	281542000	55878201	10	7.25	10	50.6	30	42.5	35	40	101.045	18059	297600000	52209630	10	7.25	10	50.6	30	42.5	35	40	100.158
Seo_10	13421	134297000	34969909	8.5	7	8	50	25	45	33	42	116.585	12012	148841000	33167140	8.5	7	8	50	25	45	33	42	117.744	12322	144951000	31519178	8.5	7	8	50	25	45	33	42	112.071
Seo_11	12230	194086000	78998576	9.5	8	10	55	25	45	34	44	122.999	10910	224328000	73241001	9.5	8	10	55	25	45	34	44	133.672	11310	250719000	77669703	9.5	8	10	55	25	45	34	44	178.221
Seo_12	14337	363338000	99426562	9.75	6	10	42.75	30	40	33	49.25	129.707	12807	401471000	90364043	9.75	6	10	42.75	30	40	33	49.25	122.44	13110	420219000	74582111	9.75	6	10	42.75	30	40	33	49.25	144.415
Seo_13	13044	549704000	211319009	10	7	10	50	25	40	33	40	158.035	11949	604845000	255485998	10	7	10	50	25	40	33	40	191.423	12449	633352000	251944623	10	7	10	50	25	40	33	40	180.095
Seo_14	11334	292345000	90549066	10	8	8	45	25	45	37.5	44	164.688	10038	310021000	89396962	10	8	8	45	25	45	37.5	44	163.219	10530	326928000	85698131	10	8	8	45	25	45	37.5	44	195.931
Seo_15	8938	2830136000	829120628	10	8	10	47.5	30	40	35	40	175.124	7918	3065231000	990423543	10	8	10	47.5	30	40	35	40	126.631	8682	3345819000	891950243	10	8	10	47.5	30	40	35	40	110.385
Seo_16	9487	643443000	169117031	10	8	10	55	25	38.5	35	44	169.237	8474	651505000	199726263	10	8	10	55	25	38.5	35	44	180.427	8930	714799000	196537843	10	8	10	55	25	38.5	35	44	209.835
Seo_17	14977	531479000	102969072	11	8	6.5	55	30	45	33	40	85.0119	13590	642295000	98569508	11	8	6.5	55	30	45	33	40	116.172	13624	666520000	88799605	11	8	6.5	55	30	45	33	40	100.328
Seo_18	21445	1415139000	433000118	10	7	10	50	25	40	33	40	86.5817	19477	1596601000	478214592	10	7	10	50	25	40	33	40	118.397	20658	1710356000	392678056	10	7	10	50	25	40	33	40	119.236
Seo_19	15194	714906000	116089452	8	7	8.8	50	22	38.5	33	44	101.945	13667	783907000	123130324	8	7	8.8	50	22	38.5	33	44	136.091	14186	787126000	104192865	8	7	8.8	50	22	38.5	33	44	119.258
Seo_20	13996	510757000	794065410	10	7.85	10	50	30	45	35	41	128.703	12825	601487000	1017148202	10	7.85	10	50	30	45	35	41	149.065	13559	665509000	845372616	10	7.85	10	50	30	45	35	41	119.266
Seo_21	7193	2540834000	325868195	10	6.25	10	55	30	45	35	45	273.6	6356	2373517000	441965746	10	6.25	10	55	30	45	35	45	263.435	6516	2354463000	419473257	10	6.25	10	55	30	45	35	45	282.429
Seo_22	19856	265005000	56869815	8	5.75	6	45	25	40	33	40	126.768	17929	301764000	57336317	8	5.75	6	45	25	40	33	40	134.977	18128	285843000	47312114	8	5.75	6	45	25	40	33	40	160.679
Seo_23	4593	535584000	601585119	10	8	10	45	25	40	32.5	45	164.498	4064	548112000	668116636	10	8	10	45	25	40	32.5	45	212.196	4017	539700000	625629352	10	8	10	45	25	40	32.5	45	271.129
Seo_24	4147	273921000	1036451042	10	7.5	10	42.5	25	40	34	50	414.697	3730	303844000	1263601770	10	7.5	10	42.5	25	40	34	50	473.276	3761	299214000	1168569130	10	7.5	10	42.5	25	40	34	50	507.782
Seo_25	16799	150534000	37817872	9.25	8	8	40	30	45	40	44	141.99	15538	170061000	41700232	9.25	8	8	40	30	45	40	44	155.716	15509	169218000	36019280	9.25	8	8	40	30	45	40	44	170.088
Bus_1	5308	110559000	84855893	8.35	8.3	8.35	55	25	40	31.45	33	258.19	4889	133380000	110159985	8.35	8.3	8.35	55	25	40	31.45	33	244.401	4612	151983000	130675988	8.35	8.3	8.35	55	25	40	31.45	33	348.324
Bus_2	8926	214563000	48239360	10	10	8.25	60	25	40	35	40	187.24	8195	192081000	55244230	10	10	8.25	60	25	40	35	40	334.002	7963	205167000	40697060	10	10	8.25	60	25	40	35	40	199.453
Bus_3	7751	76926000	36209433	8	5	5.6	55	25	40	30	34	282.287	7317	91147000	46471853	8	5	5.6	55	25	40	30	34	251.94	7247	93481000	50119996	8	5	5.6	55	25	40	30	34	335.144
Bus_4	9920	229905000	108947310	9.5	7	10	47.5	25	35	30	40	119.434	9034	258870000	155623089	9.5	7	10	47.5	25	35	30	40	197.009	8717	287608000	181801337	9.5	7	10	47.5	25	35	30	40	128.646
Bus_5	10519	211739000	53840028	9	8	9	40	25	35	33	44.5	116.913	9929	229884000	54545954	9	8	9	40	25	35	33	44.5	198.737	10166	241086000	50421358	9	8	9	40	25	35	33	44.5	258.848
Bus_6	15659	168790000	109534163	9	7	8	50	25	38	30	40	156.587	14448	224034000	108247046	9	7	8	50	25	38	30	40	254.835	14694	213913000	121297684	9	7	8	50	25	38	30	40	242.276
Bus_7	12787	134487000	35727346	8	6	8	50	25	40	32	35	54.3764	11539	153577000	30875280	8	6	8	50	25	40	32	35	56.3013	11183	173117000	28228633	8	6	8	50	25	40	32	35	180.193
Bus_8	13410	102192000	49225214	10	6.5	7	40	25	40	30	40	122.221	12200	113945000	51467508	10	6.5	7	40	25	40	30	40	251.004	12283	123519000	55007123	10	6.5	7	40	25	40	30	40	268.609
Bus_9	3941	53943000	23748025	7.5	5	5.5	34.5	21	35	27.5	30.5	445.97	3769	64882000	24506290	7.5	5	5.5	34.5	21	35	27.5	30.5	663.549	3633	70892000	23930029	7.5	5	5.5	34.5	21	35	27.5	30.5	662.894
Bus_10	7677	128069000	41097403	10.5	8	10	47.5	25	35	30	42	118.222	7415	145970000	39148976	10.5	8	10	47.5	25	35	30	42	256.856	7427	161093000	34716405	10.5	8	10	47.5	25	35	30	42	265.302
Bus_11	8168	128828000	49476282	9.5	8	9	50	25	35	30	40	221.102	7829	138760000	54051097	9.5	8	9	50	25	35	30	40	313.949	7875	152335000	52393894	9.5	8	9	50	25	35	30	40	262.434
Bus_12	15231	733749000	151495428	8.8	6.6	9	42.5	25	40	33	44	165.221	14138	836914000	162163611	8.8	6.6	9	42.5	25	40	33	44	235.531	13973	897633000	152629905	8.8	6.6	9	42.5	25	40	33	44	223.947
Bus_13	3685	31429000	40865621	9	9	8	50	25	35	33	37.5	191.608	3503	34966000	49414245	9	9	8	50	25	35	33	37.5	414.055	3333	39323000	45501580	9	9	8	50	25	35	33	37.5	598.004
Bus_14	9675	64472000	43467304	12	10	8	40	25	40	36.5	38.5	146.905	8910	74638000	51430157	12	10	8	40	25	40	36.5	38.5	267.433	8711	79112000	52920520	12	10	8	40	25	40	36.5	38.5	271.027
Bus_15	4781	6000	14915626	7.85	6	8.85	50	20	40	32.5	37.5	238.616	4231	38526000	16061132	7.85	6	8.85	50	20	40	32.5	37.5	365.213	3995	43682000	17744063	7.85	6	8.85	50	20	40	32.5	37.5	498.367
Dae_1	5526	59246000	22836610	9.5	5.5	7.5	95	30	45	35	45	210.232	5246	65949000	21051381	9.5	5.5	7.5	95	30	45	35	45	142.737	5236	63982000	22213960	9.5	5.5	7.5	95	30	45	35	45	142.255
Dae_2	20859	328430000	118975313	9.6	7	9	50	30	45	35	38.8	66.7981	19158	355236000	123313297	9.6	7	9	50	30	45	35	38.8	59.0329	19444	383510000	120228748	9.6	7	9	50	30	45	35	38.8	111.978
Dae_3	9436	106854000	58654426	10	6	5.5	40	30	45	30	30	110.878	8965	111676000	66505638	10	6	5.5	40	30	45	30	30	169.097	9270	117848000	78219364	10	6	5.5	40	30	45	30	30	169.793
Dae_4	12558	132917000	60783719	10	7	8	50	30	45	37.5	40	92.2574	12384	150245000	64698985	10	7	8	50	30	45	37.5	40	99.2549	12387	155701000	65375033	10	7	8	50	30	45	37.5	40	105.014
Dae_5	15847	190944000	72618055	9	7.5	8	55	30	45	33	40	61.7838	15668	207641000	76579782	9	7.5	8	55	30	45	33	40	94.2188	15613	202553000	76286120	9	7.5	8	55	30	45	33	40	101.281
Dae_6	6929	35636000	25186913	10	8	9.5	50	30	45	35	35	176.262	6454	39040000	27640379	10	8	9.5	50	30	45	35	35	237.757	6384	45624000	27658069	10	8	9.5	50	30	45	35	35	243.162
Dae_7	11312	912232000	158148787	10	8	10	60	30	45	35	40	117.239	11667	986185000	174568318	10	8	10	60	30	45	35	40	115.174	11663	1009009000	138363463	10	8	10	60	30	45	35	40	122.505
Dae_8	2489	61924000	62563309	8	5.5	10	63	30	45	33	36.5	508.083	2485	74877000	65641726	8	5.5	10	63	30	45	33	36.5	473.821	2707	90157000	65091352	8	5.5	10	63	30	45	33	36.5	508.623
Inc_1	1352	32858000	12266666	7	5	7	40	20	30	30	44	782.001	1385	37153000	12418427	7	5	7	40	20	30	30	44	1051.53	1344	36565000	11919014	7	5	7	40	20	30	30	44	1502.79
Inc_2	13185	105701000	37335982	10	8	5.25	68	30	45	33	35	91.9864	12104	107456000	38253679	10	8	5.25	68	30	45	33	35	117.013	12479	112387000	35232137	10	8	5.25	68	30	45	33	35	124.168
Inc_3	20472	273922000	146045666	9	7	10	50	30	45	33	45	70.4263	17997	278687000	174162491	9	7	10	50	30	45	33	45	128.413	18711	270484000	154778704	9	7	10	50	30	45	33	45	152.311
Inc_4	2416	16085000	17433943	8.8	8.8	5.75	88.5	25	40	33	38.5	148.001	2105	18132000	35693828	8.8	8.8	5.75	88.5	25	40	33	38.5	123.731	2260	16573000	22989125	8.8	8.8	5.75	88.5	25	40	33	38.5	161.393
Inc_5	16523	128449000	47137472	8.5	7.35	8	55	30	40	33	41	100.622	14852	148324000	53973633	8.5	7.35	8	55	30	40	33	41	117.487	15621	150120000	54367304	8.5	7.35	8	55	30	40	33	41	113.302
Inc_6	20481	215141000	81081115	10	8	10	52.5	30	43	35.5	40	140.52	18630	234695000	91509646	10	8	10	52.5	30	43	35.5	40	218.557	19955	233011000	93384527	10	8	10	52.5	30	43	35.5	40	222.61
Inc_7	21232	365769000	137310785	7	5.5	5.75	50	25	40	30	40	105.693	20016	380666000	166184659	7	5.5	5.75	50	25	40	30	40	129.539	22805	406608000	164630924	7	5.5	5.75	50	25	40	30	40	137.741
Inc_8	12092	585384000	172998938	9	6	10	50	30	45	34	40	32.3372	10880	660052000	200670617	9	6	10	50	30	45	34	40	92.7952	11994	672199000	217888669	9	6	10	50	30	45	34	40	83.5848
Inc_9	5587	63456000	77933813	8	5	10	40	30	45	30	35	208.866	4612	84018000	111903531	8	5	10	40	30	45	30	35	222.322	5017	85839000	130050522	8	5	10	40	30	45	30	35	248.493
Gwa_1	13877	190901000	105558502	9	8.5	8	50	25	40	33	40	51.7044	13346	202043000	136493671	9	8.5	8	50	25	40	33	40	86.858	13728	211260000	117277348	9	8.5	8	50	25	40	33	40	80.153
Gwa_2	6679	214268000	34263167	9.9	9	9	49	25	40	35	40	99.2694	6563	249472000	39082554	9.9	9	9	49	25	40	35	40	76.2787	6617	249424000	38172523	9.9	9	9	49	25	40	35	40	148.345
Gwa_3	3168	78147000	46824156	9	9	9	47	25	40	33	37.5	137.238	3171	91038000	54343716	9	9	9	47	25	40	33	37.5	166.18	3220	92053000	60685656	9	9	9	47	25	40	33	37.5	181.944
Gwa_4	15002	192480000	90693346	9	9	7.35	55	25	40	35	42	77.4969	14346	223157000	91461412	9	9	7.35	55	25	40	35	42	55.5677	14498	238061000	91403606	9	9	7.35	55	25	40	35	42	90.8265
Gwa_5	9822	257984000	115587325	9	9	9	50	25	40	33	40	53.5657	9554	282223000	143704085	9	9	9	50	25	40	33	40	62.6303	9659	273018000	132716966	9	9	9	50	25	40	33	40	159.512
Daj_1	7042	49024000	62271415	10	8	13	42.5	25	40	30	41.5	198.234	6834	56958000	61894868	10	8	13	42.5	25	40	30	41.5	185.243	6957	62275000	66499880	10	8	13	42.5	25	40	30	41.5	235.498
Daj_2	8625	58238000	25876953	8	7	6.85	62.5	25	35	37.5	44	165.15	8065	67108000	27264375	8	7	6.85	62.5	25	35	37.5	44	163.822	8148	72283000	32495390	8	7	6.85	62.5	25	35	37.5	44	174.61
Daj_3	18358	292903000	138849770	10	9	10	50	20	35	40	47.5	83.8676	17656	316602000	151272994	10	9	10	50	20	35	40	47.5	93.5426	17846	335318000	131252374	10	9	10	50	20	35	40	47.5	109.764
Daj_4	10919	388656000	164407881	10	8	10	50	25	40	38.375	31.5	113.016	10875	435842000	181438208	10	8	10	50	25	40	38.375	31.5	168.495	11335	467497000	169547804	10	8	10	50	25	40	38.375	31.5	182.638
Daj_5	8587	105780000	43419896	9.9	6.25	7.45	55	20	35	35	40	125.032	8142	111537000	55047094	9.9	6.25	7.45	55	20	35	35	40	132.096	8163	117220000	47820372	9.9	6.25	7.45	55	20	35	35	40	148.708
Uls_1	14035	248422000	160422575	10.9	9	9	50	25	40	33	40	88.2674	12380	299449000	260661708	10.9	9	9	50	25	40	33	40	149.048	12641	344054000	222071973	10.9	9	9	50	25	40	33	40	158.187
Uls_2	7999	34733000	32265195	7	5	5	40	24	36.5	33	32.5	107.725	6178	46998000	35290843	7	5	5	40	24	36.5	33	32.5	125.897	6082	144168000	49108229	7	5	5	40	24	36.5	33	32.5	185.177
Uls_3	9019	79240000	100317657	9	5	5	50	25	40	30	44	111.551	8505	104351000	125415099	9	5	5	50	25	40	30	44	178.351	8679	156387000	176605495	9	5	5	50	25	40	30	44	164.452
Uls_4	9831	102231000	106629154	10	8	9	35	25	38.25	27.5	40	214.808	8617	109557000	10207985	10	8	9	35	25	38.25	27.5	40	362.057	8660	133645000	218945894	10	8	9	35	25	38.25	27.5	40	305.484
Uls_5	9168	102137000	31504253	11	8	8	50	25	40	30	40	66.7033	8046	124148000	33533791	11	8	8	50	25	40	30	40	180.655	8242	159683000	29223463	11	8	8	50	25	40	30	40	187.379
Sej	9994	214546000	108654217	6.5	5.5	6	42	20	35	30	33	116.968	9815	262125000	113505110	6.5	5.5	6	42	20	35	30	33	156.417	10433	281903000	100587021	6.5	5.5	6	42	20	35	30	33	249.919
Gyu_2	40525	859420000	236992047	10	7	10	50	25	40	33	40	166.396	37718	956271000	264659295	10	7	10	50	25	40	33	40	149.461	39408	1019249000	250753575	10	7	10	50	25	40	33	40	149.222
Gyu_3	11540	205514000	78519544	10	7	8	44.5	25	45	33	40	204.853	10509	229823000	96216792	10	7	8	44.5	25	45	33	40	244.144	10503	245157000	95833328	10	7	8	44.5	25	45	33	40	291.937
Gyu_4	15095	247362000	102233601	10	6	6	55	27	45	30	40	221.54	13880	224949000	113684433	10	6	6	55	27	45	30	40	227.864	14330	279973000	104549316	10	6	6	55	27	45	30	40	243.244
Gyu_5	7943	118566000	38815090	10	8	9.4	50	25	35	33	36	240.169	7218	268038000	39718580	10	8	9.4	50	25	35	33	36	77.901	7201	131290000	35260260	10	8	9.4	50	25	35	33	36	205.78
Gyu_6	10997	170184000	68705562	10	8	10	47.599	25	40	40	44	59.5825	10390	129357000	76109818	10	8	10	47.599	25	40	40	44	150.256	10301	205721000	70860766	10	8	10	47.599	25	40	40	44	172.263
Gyu_7	25826	460004000	149465951	9	7	7	55	20	36	33	40	218.044	25187	505874000	183001934	9	7	7	55	20	36	33	40	208.72	25901	517017000	146997076	9	7	7	55	20	36	33	40	224.236
Gyu_8	3834	23937000	10395422	7.7	5.5	10	45	20	35	30	45	83.3405	3579	26872000	11416621	7.7	5.5	10	45	20	35	30	45	109.235	3634	26798000	10638386	7.7	5.5	10	45	20	35	30	45	112.834
Gyu_9	33608	526131000	162437387	9.5	7	7.35	40.5	25	45	34.5	40	130.014	30306	541531000	188851914	9.5	7	7.35	40.5	25	45	34.5	40	71.8871	30919	539062000	183898127	9.5	7	7.35	40.5	25	45	34.5	40	128.467
Gyu_10	32394	1945753000	778056992	9	7	9	50	22	38	33	40	183.147	29195	2019833000	967219193	9	7	9	50	22	38	33	40	173.655	30265	2179084000	838694830	9	7	9	50	22	38	33	40	165.154
Gyu_11	42567	873465000	522702140	10	7	9	50	25	35	35	40	86.9298	39853	980246000	656085248	10	7	9	50	25	35	35	40	47.5245	41520	1087486000	572739894	10	7	9	50	25	35	35	40	60.388
Gyu_12	20105	251225000	123659568	8	5	6	47.5	30	45	33	40	195.301	18250	283265000	146212495	8	5	6	47.5	30	45	33	40	209.003	19289	296866000	151885976	8	5	6	47.5	30	45	33	40	196.454
Gyu_13	27455	319856000	184258342	8.8	7	10	50	30	45	35	40	168.677	24352	349708000	207025213	8.8	7	10	50	30	45	35	40	147.898	25663	364163000	230454086	8.8	7	10	50	30	45	35	40	178.768
Gyu_14	5965	84986000	88806424	9	7	6.5	39	25	35	38	36	358.247	5847	96434000	94462489	9	7	6.5	39	25	35	38	36	211.817	6063	108898000	96484555	9	7	6.5	39	25	35	38	36	634.806
Gyu_15	20860	415312000	180043086	9.5	8	9.9	50	25	25	35	40	151.687	19213	459265000	188253161	9.5	8	9.9	50	25	25	35	40	129.508	19399	499915000	187669950	9.5	8	9.9	50	25	25	35	40	106.672
Gyu_16	8945	101261000	50240198	6	6	7.5	42	20	35	30	40	253.841	8021	112479000	55745567	6	6	7.5	42	20	35	30	40	328.634	9630	125667000	51777277	6	6	7.5	42	20	35	30	40	207.816
Gyu_17	32873	1135110000	488858966	8.9	7	9	50	25	40	33	40	202.133	30337	1261585000	618195626	8.9	7	9	50	25	40	33	40	196.284	31970	1350480000	593092306	8.9	7	9	50	25	40	33	40	367.156
Gyu_18	5811	149282000	57987624	9.45	5.75	7.5	50	25	35	30.5	40	122.432	5382	162155000	62353873	9.45	5.75	7.5	50	25	35	30.5	40	314.566	5501	171611000	69188538	9.45	5.75	7.5	50	25	35	30.5	40	227.23
Gyu_19	20296	184783000	60639490	7.7	7	7	47	30	40	30	40	202.087	18507	188101000	65416557	7.7	7	7	47	30	40	30	40	172.516	19493	191543000	60011592	7.7	7	7	47	30	40	30	40	147.777
Gyu_20	6494	107170000	184277013	7.1	5.75	6	32	15	30	31.5	30	329.783	6119	129678000	374024374	7.1	5.75	6	32	15	30	31.5	30	367.276	6679	140625000	292549440	7.1	5.75	6	32	15	30	31.5	30	452.053
Gyu_21	16704	239579000	125857305	8.8	7	6	50	25	40	35	36	161.616	15788	272081000	158374572	8.8	7	6	50	25	40	35	36	171.002	18527	279829000	147175522	8.8	7	6	50	25	40	35	36	200.903
Gyu_22	22269	241112000	277907106	10	7	9	57.5	20	35	32.5	40	166.759	19472	301688000	418552757	10	7	9	57.5	20	35	32.5	40	302.318	23089	338379000	420784624	10	7	9	57.5	20	35	32.5	40	255.828
Gyu_23	11406	269496000	136400213	8	6	10	52.5	20	35	35	35	281.174	10988	312041000	102416762	8	6	10	52.5	20	35	35	35	239.527	11573	327382000	88004862	8	6	10	52.5	20	35	35	35	111.562
Gyu_24	26728	662287000	658933101	8	6	8	50	20	35	33	40	140.584	25182	792958000	925657971	8	6	8	50	20	35	33	40	202.895	27019	879455000	876071447	8	6	8	50	20	35	33	40	201.41
Gyu_25	1639	201055000	52943561	9	5	7.25	65	25	35	30	38.175	610.812	1773	201055000	60088389	9	5	7.25	65	25	35	30	38.175	499.123	1986	249368000	54476843	9	5	7.25	65	25	35	30	38.175	516.049
Gyu_26	16424	322667000	127832007	8	6	8.05	50	30	40	33	40	173.276	15313	353674000	143495273	8	6	8.05	50	30	40	33	40	186.261	15803	354454000	131223239	8	6	8.05	50	30	40	33	40	226.257
Gyu_27	4751	92555000	47009038	10	5	8.5	40	15	35	35	40	220.224	4469	87738000	54103770	10	5	8.5	40	15	35	35	40	271.3	4756	84595000	49979586	10	5	8.5	40	15	35	35	40	392.121
Gyu_28	3029	121052000	32778060	7.7	5	8	55	25	40	33	40	692.898	2949	136464000	29906357	7.7	5	8	55	25	40	33	40	765.187	2968	136322000	27482493	7.7	5	8	55	25	40	33	40	757.757
Gyu_29	3254	57136000	30710066	8	4.5	5	78.75	20	40	42.45	30	360.232	3020	59966000	42277329	8	4.5	5	78.75	20	40	42.45	30	282.81	3405	62354000	40138777	8	4.5	5	78.75	20	40	42.45	30	349.614
Gyu_30	9019	107504000	45494916	8	8	8	40	25	35	30	40	151.316	8214	114669000	59089293	8	8	8	40	25	35	30	40	297.152	8291	124266000	54157146	8	8	8	40	25	35	30	40	249.068
Gan_1	7187	101909000	45782532	10	7	10	60	25	40	38	40	51.6517	7010	117700000	53523047	10	7	10	60	25	40	38	40	85.1543	7044	124154000	49399975	10	7	10	60	25	40	38	40	71.6199
Gan_2	3637	46658000	15766068	10	6	7.5	50	20	35	33	40	223.454	3276	56830000	20163827	10	6	7.5	50	20	35	33	40	217.376	3182	56820000	17109742	10	6	7.5	50	20	35	33	40	221.805
Gan_3	13627	156123000	62376980	7.25	7	7	40	20	35	31.5	40	69.8798	13345	177192000	77887247	7.25	7	7	40	20	35	31.5	40	59.3115	13453	195227000	75712564	7.25	7	7	40	20	35	31.5	40	67.7726
Gan_5	3128	27534000	13979101	9	8	12	50	27.5	35	37.5	40	179.838	2861	32385000	18452965	9	8	12	50	27.5	35	37.5	40	223.649	2869	37086000	20856810	9	8	12	50	27.5	35	37.5	40	236.953
Gan_7	1086	8961000	4880525	8.5	8	6	62.5	19	45	37.5	49.5	239.391	1031	10674000	4823553	8.5	8	6	62.5	19	45	37.5	49.5	192.511	981	11030000	5374594	8.5	8	6	62.5	19	45	37.5	49.5	836.977
Gan_8	2284	19035000	10782834	6.5	7	7.7	45	22	35	30	40	292.547	2116	21594000	12498721	6.5	7	7.7	45	22	35	30	40	236.845	2009	24351000	12498215	6.5	7	7.7	45	22	35	30	40	415.992
Chb_1	1275	11057000	5446756	9	5	5	30	20	30	50	51	13.1082	1235	10202000	6911246	9	5	5	30	20	30	50	51	13.1082	1294	11339000	6277729	9	5	5	30	20	30	50	51	443.489
Chb_3	2676	36653000	52212719	9	5	5	30	17.5	40	40	20	80.2629	2459	40707000	62884920	9	5	5	30	17.5	40	40	20	80.2629	2715	50331000	72189900	9	5	5	30	17.5	40	40	20	252.24
Chb_4	27620	433624000	275053185	8	6.3	9	40	22.5	40	30	40	96.4075	27049	485367000	416831256	8	6.3	9	40	22.5	40	30	40	227.291	28750	524478000	369122990	8	6.3	9	40	22.5	40	30	40	230.348
Chb_5	7106	84194000	46643480	8	8	7	40	20	40	25	39	127.533	6744	104522000	59383416	8	8	7	40	20	40	25	39	144.999	6668	103493000	60385912	8	8	7	40	20	40	25	39	158.823
Chb_6	4375	45558000	21642622	11	7.5	9	75	20	37.5	54	40	79.0328	4210	50689000	26440509	11	7.5	9	75	20	37.5	54	40	110.697	4139	54249000	25993138	11	7.5	9	75	20	37.5	54	40	120.589
Chb_7	2524	31385000	52888017	5.25	5.5	4.4	37	15	32.5	30	23.25	203.109	2348	37251000	54889845	5.25	5.5	4.4	37	15	32.5	30	23.25	313.418	2253	44149000	63048520	5.25	5.5	4.4	37	15	32.5	30	23.25	324.623
Chn_1	3029	25796000	18482470	9.5	9.5	8.25	50	22.8	40	35	40	289.999	2904	28533000	18495717	9.5	9.5	8.25	50	22.8	40	35	40	317.892	2766	31166000	18928264	9.5	9.5	8.25	50	22.8	40	35	40	319.68
Chn_5	22600	399346000	219149995	10	8.8	10	52.4	25	40	33	40	96.4333	19974	460609000	275424826	10	8.8	10	52.4	25	40	33	40	96.8734	20553	511559000	291718025	10	8.8	10	52.4	25	40	33	40	129.581
Chn_8	3127	33122000	35023857	10	9	14	70	25	40	30	44	495.419	2717	35677000	38198790	10	9	14	70	25	40	30	44	258.358	2990	40976000	34093616	10	9	14	70	25	40	30	44	536.708
Chn_9	4610	72593000	49643956	10	8.5	7	55	20	40	30	35	287.267	4595	71412000	96987499	10	8.5	7	55	20	40	30	35	391.078	4468	81137000	104975059	10	8.5	7	55	20	40	30	35	399.291
Jeb_1	9746	83162000	45613345	9.4	7	6	40	20	40	30	44	226.91	9038	101706000	71833669	9.4	7	6	40	20	40	30	44	340.233	8744	114152000	64387712	9.4	7	6	40	20	40	30	44	326.948
Jeb_3	2528	21074000	36343926	11	7	13	52.5	20	35	30	30	139.343	2604	25041000	41904580	11	7	13	52.5	20	35	30	30	108.199	2685	31023000	52075421	11	7	13	52.5	20	35	30	30	204.443
Jeb_4	9341	95852000	50539448	10	10	8.35	57.5	20	35	35	47.5	65.0815	8749	115052000	65194067	10	10	8.35	57.5	20	35	35	47.5	186.337	8870	122391000	64589160	10	10	8.35	57.5	20	35	35	47.5	222.193
Jeb_5	22547	374671000	123657245	8	5	5.25	50	25	40	30	40	231.869	22282	426590000	130383060	8	5	5.25	50	25	40	30	40	297.93	22085	450263000	131582290	8	5	5.25	50	25	40	30	40	323.31
Jeb_6	2150	17056000	11238216	9	5.5	10	40	20	35	60	45	530.02	2087	20359000	11036089	9	5.5	10	40	20	35	60	45	514.446	2141	23920000	10893587	9	5.5	10	40	20	35	60	45	450.632
Jeb_7	1152	11297000	5866352	10	5	5	50	17.5	37	27.5	45	157.496	1227	11551000	6405073	10	5	5	50	17.5	37	27.5	45	337.366	1207	12968000	5838055	10	5	5	50	17.5	37	27.5	45	406.612
Jen_1	3117	33315000	35880763	7.5	5.5	8	50	20	35.5	32.5	40	59.9695	3123	37482000	49518409	7.5	5.5	8	50	20	35.5	32.5	40	80.7172	3138	40549000	36649973	7.5	5.5	8	50	20	35.5	32.5	40	289.665
Jen_2	7609	78368000	30945652	5	5	5	90	20	35	34	40	148.681	7382	90055000	33453444	5	5	5	90	20	35	34	40	395.964	6871	96013000	32651413	5	5	5	90	20	35	34	40	284.839
Jen_3	9825	143506000	47262976	10	10	10	50	27	45	40	40	141.773	8792	163031000	54219926	10	10	10	50	27	45	40	40	138.482	8756	173501000	52529730	10	10	10	50	27	45	40	40	177.97
Jen_4	6089	54139000	69572853	10	10	10	50	25	45	35	30	36.5373	5254	63967000	146480679	10	10	10	50	25	45	35	30	69.0027	4949	78639000	74327915	10	10	10	50	25	45	35	30	170.306
Jen_5	1927	34306000	13749234	6	5.25	5.5	80	20	35	35	35	16.4642	2055	39627000	14766045	6	5.25	5.5	80	20	35	35	35	49.6645	2058	41960000	15966224	6	5.25	5.5	80	20	35	35	35	66.4481
Jen_6	13295	151287000	134114453	5	5	7.5	30	17.5	35	30	33	130.076	11019	177207000	219568670	5	5	7.5	30	17.5	35	30	33	291.158	9786	192693000	229697510	5	5	7.5	30	17.5	35	30	33	294.447
Gsb_1	10283	85484000	13089989	6.5	5	6	50	20	35	30	35	171.406	9758	91511000	55789002	6.5	5	6	50	20	35	30	35	147.539	9977	98706000	55549943	6.5	5	6	50	20	35	30	35	232.152
Gsb_3	4003	37850000	7134950	8	5	7.75	45	22.5	37.5	30	45	17.8267	3786	46218000	41000190	8	5	7.75	45	22.5	37.5	30	45	35.8876	3792	49504000	36419803	8	5	7.75	45	22.5	37.5	30	45	58.1755
Gsb_4	19051	228138000	14501523	10	6	10	80	20	35	31.5	40	138.93	17875	257724000	241554619	10	6	10	80	20	35	31.5	40	207.792	17813	309010000	165990159	10	6	10	80	20	35	31.5	40	207.897
Gsb_5	9241	98815000	7788018	10	9	9	55	25	40	33	25	243.361	8635	121520000	79277852	10	9	9	55	25	40	33	25	253.999	8382	139299000	87912539	10	9	9	55	25	40	33	25	296.175
Gsb_6	2291	25082000	8533867	6	5	8	55	20	32.5	30	40	31.3919	2304	26396000	11148690	6	5	8	55	20	32.5	30	40	369.109	2248	27656000	11120098	6	5	8	55	20	32.5	30	40	852.351
Gsb_7	890	16777000	10010232	8	5	8	60	20	25	35	49.5	280.099	964	18679000	11966518	8	5	8	60	20	25	35	49.5	610.816	923	18181000	11411911	8	5	8	60	20	25	35	49.5	570.261
Gsb_9	1145	7544000	4136399	7.5	7.5	3	100	20	40	50	40	622.982	1106	8113000	4422652	7.5	7.5	3	100	20	40	50	40	721.501	1118	9326000	4416142	7.5	7.5	3	100	20	40	50	40	734.107
Gsb_11	4629	38745000	22353596	8.4	5.5	7	92.5	25	35	31.5	37.5	35.1426	4084	44295000	26333911	8.4	5.5	7	92.5	25	35	31.5	37.5	71.1193	4488	46601000	29622985	8.4	5.5	7	92.5	25	35	31.5	37.5	90.4314
Gsn_1	13158	95629000	38391041	10	10	10	40	25	40	33.5	44	215.574	10499	78081000	38320792	10	10	10	40	25	40	33.5	44	189.722	8772	91169000	42692762	10	10	10	40	25	40	33.5	44	209.368
Gsn_2	21107	244121000	103605244	7	6	6	40	30	40	30	40	61.7476	19792	277718000	115773628	7	6	6	40	30	40	30	40	160.148	19998	303840000	116231439	7	6	6	40	30	40	30	40	140.539
Gsn_3	3180	33183000	18048374	10	5	10	40	20	35	30	40	212.509	3101	35928000	18977765	10	5	10	40	20	35	30	40	364.272	2994	38939000	28295532	10	5	10	40	20	35	30	40	666.118
Gsn_4	14714	128020000	75137649	9	5	10	45	25	40	30	40	116.146	13579	148951000	84667639	9	5	10	45	25	40	30	40	113.061	14022	171798000	84390252	9	5	10	45	25	40	30	40	127.843
Gsn_6	1620	15919000	11188168	11	11	11	30	25	40	35	50	1663.09	1599	15385000	12276298	11	11	11	30	25	40	35	50	2569.73	1465	17680000	12302047	11	11	11	30	25	40	35	50	1839.43
Gsn_7	1905	18543000	7269864	15	10	5	31.5	20	32.5	33	33	392.972	1954	20002000	8084693	15	10	5	31.5	20	32.5	33	33	604.435	2049	21259000	7714754	15	10	5	31.5	20	32.5	33	33	649.491
Gsn_12	1260	9330000	5643124	6.55	6.55	8.1	75	15	40	31.5	38.05	333.062	1123	10959000	5866434	6.55	6.55	8.1	75	15	40	31.5	38.05	320.345	1119	9939000	6057886	6.55	6.55	8.1	75	15	40	31.5	38.05	436.861
Jej_1	5321	121867000	42555515	8.35	8.35	10	50	20	35	35	37.5	536.853	5036	138995000	51282604	8.35	8.35	10	50	20	35	35	37.5	654.868	4994	139821000	43158098	8.35	8.35	10	50	20	35	35	37.5	847.504
Jej_2	16438	290457000	131034487	9	6	10	50	25	35	33	40	407.831	14857	332544000	152174865	9	6	10	50	25	35	33	40	525.751	14765	333846000	147892661	9	6	10	50	25	35	33	40	674.255
