# Supplementary material for: Cat abandonment and adoption associated with socioeconomic, veterinary, and trap–neuter–return factors in the Republic of Korea
Source: PeerJ. 2026 Jun 3;14:e21339. doi: 10.7717/peerj.21339 (PMC13242195; doi:10.7717/peerj.21339)
Supplement: Supplemental Information 3 — Notes: Dependent variable is the number of cat abandonments per 100,000 residents in 2021. HC1 and HC3 denote heteroskedasticity-robust standard errors. Coefficient estimates were identical across the models, and only standard errors and p-values differ. Statistical significance was set at p < 0.05. [file peerj-14-21339-s003.xlsx]

## Sheet: Table S3
Table S3:
Comparison of coefficient estimates and standard errors of the model for the number of cat abandonments per 100,000 residents in 2021 across OLS and heteroskedasticity-robust specifications (HC1 and HC3).
Variable	Coef.	SE (OLS)	p-Value (OLS)	SE (HC1)	p-Value (HC1)	SE (HC3)	p-Value (HC3)
Constant	50.586	78.282	0.519	73.375	0.492	85.648	0.556
Number of people receiving unemployment benefits	-0.002	7.849× 10−4	0.028	6.150× 10−4	0.005	6.916× 10−4	0.013
Comprehensive income tax amounts (thousand KRW)	-9.915× 10−9	1.777× 10−8	0.578	9.492× 10−9	0.298	1.401× 10−8	0.48
Local income per region (thousand KRW)	-4.383× 10−8	4.598× 10−8	0.342	2.453× 10−8	0.076	3.490× 10−8	0.211
Initial examination fee amounts (thousand KRW)	-1.816	5.124	0.724	5.159	0.725	5.599	0.746
Revisit examination fee amounts (thousand KRW)	1.409	4.67	0.763	6.07	0.817	6.621	0.832
Consultation fee amounts (thousand KRW)	2.327	3.413	0.497	3.804	0.542	4.186	0.579
Hospitalisation fee amounts for cats (thousand KRW)	0.424	0.473	0.372	0.496	0.395	0.565	0.455
Rabies vaccination amounts (thousand KRW)	0.783	2.021	0.699	1.994	0.695	2.105	0.71
Feline core vaccination (FHV-1, FCV, FPV) amounts for cats (thousand KRW)	1.808	1.733	0.299	1.464	0.219	1.562	0.249
Complete blood count and interpretation fee amounts (thousand KRW)	-0.627	1.298	0.63	1.546	0.686	2.061	0.761
Radiography and interpretation fee amounts (thousand KRW)	-1.729	1.223	0.16	1.272	0.176	1.398	0.218
Number of community cats for TNR per 100,000 residents	0.128	0.032	<0.001	0.041	0.002	0.059	0.031
Notes: Dependent variable is the number of cat abandonments per 100,000 residents in 2021. HC1 and HC3 denote heteroskedasticity-robust standard errors. Coefficient estimates were identical across the models, and only standard errors and p-values differ. Statistical significance was set at p < 0.05.
