# Supplementary material for: Cat abandonment and adoption associated with socioeconomic, veterinary, and trap–neuter–return factors in the Republic of Korea
Source: PeerJ. 2026 Jun 3;14:e21339. doi: 10.7717/peerj.21339 (PMC13242195; doi:10.7717/peerj.21339)
Supplement: Supplemental Information 4 — Notes: Dependent variable is the percentage of cat abandonments adopted in 2021. HC1 and HC3 denote heteroskedasticity-robust standard errors. Coefficient estimates were identical across the models, and only standard errors and p-values differ. Statistical significance was set at p < 0.05. [file peerj-14-21339-s004.xlsx]

## Sheet: Table S4
Table S4:
Comparison of coefficient estimates and standard errors of the model for the percentage of cat abandonments adopted in 2021 across OLS and heteroskedasticity-robust specifications (HC1 and HC3).
Variable	Coef.	SE (OLS)	p-Value (OLS)	SE (HC1)	p-Value (HC1)	SE (HC3)	p-Value (HC3)
Constant	0.437744	0.231195	0.060461	0.237363	0.067363	0.270135	0.107483
Number of people receiving unemployment benefits	1.970× 10−6	2.318× 10−6	0.396823	1.943× 10−6	0.312358	2.212× 10−6	0.374588
Comprehensive income tax amounts (thousand KRW)	2.474× 10−11	5.248× 10−11	0.638158	4.063× 10−11	0.543624	5.994× 10−11	0.680473
Local income per region (thousand KRW)	-7.474× 10−11	1.358× 10−10	0.582997	9.485× 10−11	0.432122	1.400× 10−10	0.594357
Initial examination fee amounts (thousand KRW)	-0.004582	0.015132	0.762526	0.015488	0.767824	0.01707	0.788798
Revisit examination fee amounts (thousand KRW)	-0.020893	0.013792	0.132165	0.015618	0.18323	0.016845	0.217017
Consultation fee amounts (thousand KRW)	0.019169	0.010081	0.05939	0.011079	0.085899	0.012523	0.128216
Hospitalisation fee amounts for cats (thousand KRW)	0.001828	0.001397	0.192781	0.00203	0.369474	0.002334	0.434793
Rabies vaccination amounts (thousand KRW)	-0.012488	0.005969	0.038312	0.006559	0.059051	0.007063	0.079332
Feline core vaccination (FHV-1, FCV, FPV) amounts for cats (thousand KRW)	0.002371	0.005118	0.6439	0.005476	0.665683	0.006019	0.69424
Complete blood count and interpretation fee amounts (thousand KRW)	-0.001174	0.003834	0.759922	0.004837	0.808609	0.005727	0.837904
Radiography and interpretation fee amounts (thousand KRW)	6.892× 10−4	0.003611	0.848908	0.004061	0.865505	0.004636	0.882034
Number of community cats for TNR per 100,000 residents	1.685× 10−4	9.560× 10−5	0.080325	9.125× 10−5	0.067081	1.091× 10−4	0.125096
Notes: Dependent variable is the percentage of cat abandonments adopted in 2021. HC1 and HC3 denote heteroskedasticity-robust standard errors. Coefficient estimates were identical across the models, and only standard errors and p-values differ. Statistical significance was set at p < 0.05.
