# Supplementary material for: Cat abandonment and adoption associated with socioeconomic, veterinary, and trap–neuter–return factors in the Republic of Korea
Source: PeerJ. 2026 Jun 3;14:e21339. doi: 10.7717/peerj.21339 (PMC13242195; doi:10.7717/peerj.21339)
Supplement: Supplemental Information 5 — Notes: Dependent variable is the number of cat abandonments per 100,000 residents in 2022. HC1 and HC3 denote heteroskedasticity-robust standard errors. Coefficient estimates were identical across the models, and only standard errors and p-values differ. Statistical significance was set at p < 0.05. [file peerj-14-21339-s005.xlsx]

## Sheet: Table S5
Table S5:
Comparison of coefficient estimates and standard errors of the model for the number of cat abandonments per 100,000 residents in 2022 across OLS and heteroskedasticity-robust specifications (HC1 and HC3).
Variable	Coef.	SE (OLS)	p-Value (OLS)	SE (HC1)	p-Value (HC1)	SE (HC3)	p-Value (HC3)
Constant	93.595	81.371	0.252	73.278	0.204	87.363	0.286
Number of people receiving unemployment benefits	-0.00207	0.00088	0.02	0.00069	0.003	0.00079	0.01
Comprehensive income tax amounts (thousand KRW)	-7.24× 10−9	1.73× 10−8	0.676	9.73× 10−9	0.458	1.37× 10−8	0.598
Local income per region (thousand KRW)	-3.31× 10−8	3.73× 10−8	0.376	2.10× 10−8	0.116	2.90× 10−8	0.256
Initial examination fee amounts (thousand KRW)	3.033	5.263	0.565	5.778	0.601	6.402	0.636
Revisit examination fee amounts (thousand KRW)	-3.691	4.86	0.449	6.463	0.569	6.934	0.595
Consultation fee amounts (thousand KRW)	-0.789	3.561	0.825	3.722	0.832	4.076	0.847
Hospitalisation fee amounts for cats (thousand KRW)	0.0164	0.513	0.975	0.568	0.977	0.63	0.979
Rabies vaccination amounts (thousand KRW)	0.0456	2.097	0.983	1.947	0.981	2.044	0.982
Feline core vaccination (FHV-1, FCV, FPV) amounts for cats (thousand KRW)	1.679	1.814	0.356	1.496	0.264	1.628	0.304
Complete blood count and interpretation fee amounts (thousand KRW)	-0.845	1.437	0.558	1.225	0.492	1.625	0.604
Radiography and interpretation fee amounts (thousand KRW)	-1.046	1.366	0.445	1.387	0.452	1.481	0.481
Number of community cats for TNR per 100,000 residents	0.0954	0.025	2.000× 10−3	0.0263	4.000× 10−3	0.0496	0.0566
Notes: Dependent variable is the number of cat abandonments per 100,000 residents in 2022. HC1 and HC3 denote heteroskedasticity-robust standard errors. Coefficient estimates were identical across the models, and only standard errors and p-values differ. Statistical significance was set at p < 0.05.
