# Supplementary material for: Cat abandonment and adoption associated with socioeconomic, veterinary, and trap–neuter–return factors in the Republic of Korea
Source: PeerJ. 2026 Jun 3;14:e21339. doi: 10.7717/peerj.21339 (PMC13242195; doi:10.7717/peerj.21339)
Supplement: Supplemental Information 6 — Notes: Dependent variable is the percentage of cat abandonments adopted in 2022. HC1 and HC3 denote heteroskedasticity-robust standard errors. Coefficient estimates were identical across the models, and only standard errors and p-values differ. Statistical significance was set at p < 0.05. [file peerj-14-21339-s006.xlsx]

## Sheet: Table S6
Table S6:
Comparison of coefficient estimates and standard errors of the model for the percentage of cat abandonments adopted in 2022 across OLS and heteroskedasticity-robust specifications (HC1 and HC3).
Variable	Coef.	SE (OLS)	p-Value (OLS)	SE (HC1)	p-Value (HC1)	SE (HC3)	p-Value (HC3)
Constant	0.332145	0.197611	0.095166	0.215661	0.125923	0.243371	0.174649
Number of people receiving unemployment benefits	4.293× 10−6	2.136e-06	0.046432	1.791× 10−6	0.017934	2.026× 10−6	0.035906
Comprehensive income tax amounts (thousand KRW)	-1.415× 10−11	4.195× 10−11	0.736492	3.416× 10−11	0.679447	4.420× 10−11	0.749425
Local income per region (thousand KRW)	9.214× 10−12	9.057× 10−11	0.919126	7.365× 10−11	0.900634	8.880× 10−11	0.917514
Initial examination fee amounts (thousand KRW)	0.001997	0.01278	0.876072	0.013123	0.879289	0.014304	0.889186
Revisit examination fee amounts (thousand KRW)	-0.02554	0.011802	0.032262	0.010715	0.018568	0.011603	0.029457
Consultation fee amounts (thousand KRW)	0.031338	0.008647	<0.001	0.007406	<0.001	0.008218	<0.001
Hospitalisation fee amounts for cats (thousand KRW)	0.00328	0.001247	0.009524	0.001981	0.100102	0.002213	0.140585
Rabies vaccination amounts (thousand KRW)	-0.009486	0.005091	0.064679	0.005498	0.086805	0.005944	0.112901
Feline core vaccination (FHV-1, FCV, FPV) amounts for cats (thousand KRW)	-0.001917	0.004406	0.664237	0.004277	0.65475	0.004631	0.67963
Complete blood count and interpretation fee amounts (thousand KRW)	0.003361	0.003491	0.33731	0.003608	0.353213	0.004257	0.431141
Radiography and interpretation fee amounts (thousand KRW)	-0.004146	0.003318	0.213632	0.002847	0.147724	0.003061	0.177941
Number of community cats for TNR per 100,000 residents	6.580× 10−5	6.065× 10−5	0.279914	4.914× 10−5	0.182872	7.728× 10−5	0.396031
Notes: Dependent variable is the percentage of cat abandonments adopted in 2022. HC1 and HC3 denote heteroskedasticity-robust standard errors. Coefficient estimates were identical across the models, and only standard errors and p-values differ. Statistical significance was set at p < 0.05.
