# Supplementary material for: Cat abandonment and adoption associated with socioeconomic, veterinary, and trap–neuter–return factors in the Republic of Korea
Source: PeerJ. 2026 Jun 3;14:e21339. doi: 10.7717/peerj.21339 (PMC13242195; doi:10.7717/peerj.21339)
Supplement: Supplemental Information 7 — Notes: Dependent variable is the number of cat abandonments per 100,000 residents in 2023. HC1 and HC3 denote heteroskedasticity-robust standard errors. Coefficient estimates were identical across the models, and only standard errors and p-values differ. Statistical significance was set at p < 0.05. [file peerj-14-21339-s007.xlsx]

## Sheet: Table S7
Table S7:
Comparison of coefficient estimates and standard errors of the model for the number of cat abandonments per 100,000 residents in 2023 across OLS and heteroskedasticity-robust specifications (HC1 and HC3).
Variable	Coef.	SE (OLS)	p-Value (OLS)	SE (HC1)	p-Value (HC1)	SE (HC3)	p-Value (HC3)
Constant	73.575	87.169	0.4	73.479	0.318	82.962	0.377
Number of people receiving unemployment benefits	-0.00195	0.00091	0.034	0.00067	0.004	0.00077	0.012
Comprehensive income tax amounts (thousand KRW)	-5.51× 10−9	1.73× 10−8	0.751	1.26× 10−8	0.662	1.86× 10−8	0.768
Local income per region (thousand KRW)	-3.22× 10−8	4.44× 10−8	0.47	3.41× 10−8	0.347	5.33× 10−8	0.547
Initial examination fee amounts (thousand KRW)	10.249	5.588	0.069	6.942	0.142	8.443	0.227
Revisit examination fee amounts (thousand KRW)	-10.292	5.088	0.045	6.024	0.09	6.422	0.111
Consultation fee amounts (thousand KRW)	-5.404	3.722	0.149	4.453	0.227	5.205	0.301
Hospitalisation fee amounts for cats (thousand KRW)	-1.614	0.52	0.002	0.521	0.002	0.615	0.01
Rabies vaccination amounts (thousand KRW)	1.731	2.223	0.438	2.397	0.471	2.535	0.496
Feline core vaccination (FHV-1, FCV, FPV) amounts for cats (thousand KRW)	0.103	1.893	0.957	1.836	0.955	2.053	0.96
Complete blood count and interpretation fee amounts (thousand KRW)	1.794	1.415	0.207	1.608	0.267	1.954	0.36
Radiography and interpretation fee amounts (thousand KRW)	0.181	1.35	0.894	1.419	0.899	1.618	0.911
Number of community cats for TNR per 100,000 residents	0.114	0.0289	<0.001	0.0295	<0.001	0.0327	<0.001
Notes: Dependent variable is the number of cat abandonments per 100,000 residents in 2023. HC1 and HC3 denote heteroskedasticity-robust standard errors. Coefficient estimates were identical across the models, and only standard errors and p-values differ. Statistical significance was set at p < 0.05.
