# Supplementary material for: Cat abandonment and adoption associated with socioeconomic, veterinary, and trap–neuter–return factors in the Republic of Korea
Source: PeerJ. 2026 Jun 3;14:e21339. doi: 10.7717/peerj.21339 (PMC13242195; doi:10.7717/peerj.21339)
Supplement: Supplemental Information 8 — Notes: Dependent variable is the percentage of cat abandonments adopted in 2023. HC1 and HC3 denote heteroskedasticity-robust standard errors. Coefficient estimates were identical across the models, and only standard errors and p-values differ. Statistical significance was set at p < 0.05. [file peerj-14-21339-s008.xlsx]

## Sheet: Table S8
Table S8:
Comparison of coefficient estimates and standard errors of the model for the percentage of cat abandonments adopted in 2023 across OLS and heteroskedasticity-robust specifications (HC1 and HC3).
Variable	Coef.	SE (OLS)	p-Value (OLS)	SE (HC1)	p-Value (HC1)	SE (HC3)	p-Value (HC3)
Constant	0.2436	0.2066	0.24	0.2214	0.273	0.2405	0.313
Number of people receiving unemployment benefits	2.46× 10−6	2.16× 10−6	0.258	1.80× 10−6	0.174	1.95× 10−6	0.21
Comprehensive income tax amounts (thousand KRW)	1.50× 10−11	4.10× 10−11	0.715	2.29× 10−11	0.514	3.02× 10−11	0.621
Local income per region (thousand KRW)	-1.60× 10−11	1.05× 10−10	0.88	5.44× 10−11	0.77	6.05× 10−11	0.793
Initial examination fee amounts (thousand KRW)	-0.0117	0.0132	0.379	0.0134	0.383	0.0142	0.412
Revisit examination fee amounts (thousand KRW)	-0.0255	0.0121	0.036	0.0128	0.048	0.0136	0.063
Consultation fee amounts (thousand KRW)	0.019	0.00882	0.033	0.00772	0.015	0.00823	0.022
Hospitalisation fee amounts for cats (thousand KRW)	0.00454	0.00123	<0.001	0.00183	0.014	0.00202	0.026
Rabies vaccination amounts (thousand KRW)	-0.0132	0.00527	0.014	0.00576	0.024	0.0061	0.033
Feline core vaccination (FHV-1, FCV, FPV) amounts for cats (thousand KRW)	0.00153	0.00449	0.734	0.00453	0.736	0.00488	0.754
Complete blood count and interpretation fee amounts (thousand KRW)	0.00524	0.00335	0.121	0.00359	0.147	0.00403	0.196
Radiography and interpretation fee amounts (thousand KRW)	3e-05	0.0032	0.994	0.00338	0.994	0.00369	0.995
Number of community cats for TNR per 100,000 residents	6e-05	7e-05	0.422	6e-05	0.348	6e-05	0.392
Notes: Dependent variable is the percentage of cat abandonments adopted in 2023. HC1 and HC3 denote heteroskedasticity-robust standard errors. Coefficient estimates were identical across the models, and only standard errors and p-values differ. Statistical significance was set at p < 0.05.
