# Supplementary material for: Cat abandonment and adoption associated with socioeconomic, veterinary, and trap–neuter–return factors in the Republic of Korea
Source: PeerJ. 2026 Jun 3;14:e21339. doi: 10.7717/peerj.21339 (PMC13242195; doi:10.7717/peerj.21339)
Supplement: Supplemental Information 9 [file peerj-14-21339-s009.xlsx]

## Sheet: Table S9
Table S9:
Linear mixed-effects model for the number of cat abandonments per 100,000 residents (Region = random intercept, Year = fixed effect).
Variable	Coef.	SE	p-Value
Intercept	63.287	77.018	0.413
Number of people receiving unemployment benefits	-0.002	0.001	0.011 *
Comprehensive income tax amounts (thousand KRW)	<0.001	<0.001	0.515196
Local income per region (thousand KRW)	<0.001	<0.001	0.361626
Initial examination fee amounts (thousand KRW)	2.359	4.654	0.613
Revisit examination fee amounts (thousand KRW)	-4.215	4.286	0.327
Consultation fee amounts (thousand KRW)	0.32	3.241	0.922
Hospitalisation fee amounts for cats (thousand KRW)	0.144	0.463	0.757
Rabies vaccination amounts (thousand KRW)	0.432	1.984	0.828
Feline core vaccination (FHV-1, FCV, FPV) amounts for cats (thousand KRW)	1.678	1.706	0.327
Complete blood count and interpretation fee amounts (thousand KRW)	-0.622	1.275	0.627
Radiography and interpretation fee amounts (thousand KRW)	-0.874	1.199	0.467
Number of community cats for TNR per 100,000 residents	0.1	0.015	<0.001 ***
Year (reference = 2023)
2021	4.802	5.204	0.357
2022	-2.549	4.736	0.591
Overall effect of Year	F(2, 173.562) = 3.657		0.028 *
Random effects
Region (intercept variance)	4040.16
* p <.05, *** p <.001
