# Supplementary material for: Cat abandonment and adoption associated with socioeconomic, veterinary, and trap–neuter–return factors in the Republic of Korea
Source: PeerJ. 2026 Jun 3;14:e21339. doi: 10.7717/peerj.21339 (PMC13242195; doi:10.7717/peerj.21339)
Supplement: Supplemental Information 10 [file peerj-14-21339-s010.xlsx]

## Sheet: Table S10
Table S10:
Linear mixed-effects model for the percentage of cat abandonments adopted (Region = random intercept, Year = fixed effect).
Variable	Coef.	SE	p-Value
Intercept	0.329	0.178	0.066
Number of people receiving unemployment benefits	3e-06	2e-06	0.123
Comprehensive income tax amounts (thousand KRW)	<0.001	<0.001	0.866
Local income per region (thousand KRW)	<0.001	<0.001	0.905
Initial examination fee amounts (thousand KRW)	-0.004	0.011	0.696
Revisit examination fee amounts (thousand KRW)	-0.021	0.01	0.041 *
Consultation fee amounts (thousand KRW)	0.024	0.008	0.002 **
Hospitalisation fee amounts for cats (thousand KRW)	0.003	0.001	0.001 **
Rabies vaccination amounts (thousand KRW)	-0.012	0.005	0.011 *
Feline core vaccination (FHV-1, FCV, FPV) amounts for cats (thousand KRW)	<0.001	0.004	0.939
Complete blood count and interpretation fee amounts (thousand KRW)	0.002	0.003	0.419
Radiography and interpretation fee amounts (thousand KRW)	-0.001	0.003	0.664
Number of community cats for TNR per 100,000 residents	<0.001	5e-05	0.489
Year (reference = 2023)
2021	0.024	0.015	0.106
2022	-0.008	0.013	0.517
Overall effect of Year	F(2, 180.380) = 2.767		0.066
Random effects
Region (intercept variance)	0.018
* p <.05, ** p <.01, *** p <.001
